# Supplementary material for: A Novel Ferroptosis-related Gene Signature for Overall Survival Prediction in Patients with Hepatocellular Carcinoma
Source: Int J Biol Sci. 2020 Jul 6;16(13):2430–41. doi: 10.7150/ijbs.45050 (PMC7378635; doi:10.7150/ijbs.45050)
Supplement: Supplementary file 1 — Supplementary figures and tables. [file ijbsv16p2430s1.zip]

Archive with 4 entries (3 files):
- Supplementary materials/
- Supplementary materials/Supplementary Figures.pdf
- Supplementary materials/Table S1.xls
- Supplementary materials/Table S2.xls
